# Supplementary material for: Plastiglomerates from uncontrolled burning of plastic waste on Indonesian beaches contain high contents of organic pollutants
Source: Sci Rep. 2023 Jun 27;13:10383. doi: 10.1038/s41598-023-37594-z (PMC10300024; doi:10.1038/s41598-023-37594-z)
Supplement: Supplementary file 1 — Supplementary Tables. [file 41598_2023_37594_MOESM1_ESM.xlsx]

## Sheet: PJY1-01
Table Supplement 1A. FTIR Sampel PJY1-01
ID	3999.32	3998.67	3998.03	3997.39	3996.75	3996.1	3995.46	3994.82	3994.17	3993.53	3992.89	3992.25	3991.6	3990.96	3990.32	3989.67	3989.03	3988.39	3987.74	3987.1	3986.46	3985.82	3985.17	3984.53	3983.89	3983.24	3982.6	3981.96	3981.32	3980.67	3980.03	3979.39	3978.74	3978.1	3977.46	3976.82	3976.17	3975.53	3974.89	3974.24	3973.6	3972.96	3972.32	3971.67	3971.03	3970.39	3969.74	3969.1	3968.46
PJY1-01 blue average	0.0268562	0.026457	0.0260118	0.0255333	0.0250341	0.0245268	0.0240288	0.0235515	0.0231065	0.0227012	0.0223327	0.0219872	0.0216444	0.0212876	0.0185701	0.0182546	0.0179206	0.01758	0.0172436	0.0169225	0.0166198	0.0163306	0.0160487	0.0157685	0.0154876	0.015209	0.0149396	0.0146856	0.0144538	0.0142491	0.0140681	0.013905	0.0166324	0.0165432	0.0164425	0.0163256	0.0160457	0.0158895	0.0157619	0.0155713	0.0153641	0.0151408	0.0148988	0.0146378	0.0141656	0.0138713	0.0135706	0.011826	0.0115151
PJY1-01 black average	0.014596	0.0144559	0.014296	0.0141209	0.0139351	0.0137432	0.0135488	0.0133567	0.0115217	0.0113858	0.0112719	0.0111851	0.0111255	0.0110906	0.0110738	0.011071	0.011077	0.011088	0.0110991	0.011112	0.0111234	0.0111338	0.0111384	0.0111328	0.0111055	0.0110494	0.0109539	0.0108169	0.010642	0.0104379	0.0102202	0.01001	0.00982113	0.0113525	0.011228	0.01114	0.0110784	0.0110295	0.010978	0.0109108	0.0108208	0.0107067	0.0105686	0.0104171	0.0102579	0.0100986	0.00994616	0.00980345	0.00967117
[truncated: 5,000 more columns]

## Sheet: PJY1-02 to PJY1-32
Table Supplement 1B. FTIR Sampel PJY1-02 to PJY1-32
ID	3998.81	3998.17	3997.52	3996.88	3996.24	3995.59	3994.95	3994.31	3993.67	3993.02	3992.38	3991.74	3991.09	3990.45	3989.81	3989.17	3988.52	3987.88	3987.24	3986.59	3985.95	3985.31	3984.67	3984.02	3983.38	3982.74	3982.09	3981.45	3980.81	3980.17	3979.52	3978.88	3978.24	3977.59	3976.95	3976.31	3975.67	3975.02	3974.38	3973.74	3973.09	3972.45	3971.81	3971.16	3970.52	3969.88	3969.24	3968.59	3967.95
PJY1-02	0.0308598	0.029117	0.027974	0.0191371	0.0175304	0.0159381	0.0143883	0.0149666	0.0134776	0.0120567	0.0127831	0.0114636	0.0102433	0.00983088	0.00911505	0.00877841	0	0	0	0	0	0	0	0	0	0	0	0	0	0	0	0	0	0	0	0	0	0	0	0	0	0	0	0	0	0	0	0	0
PJY1-03	0.020444	0.0193161	0.0182654	0.0182758	0.0173651	0.0165346	0.0157956	0.0155556	0.0128375	0.0123468	0.0118984	0.0114763	0.0110486	0.0106031	0.0112059	0.0106025	0.00992722	0.00919513	0.00840359	0.00832832	0.00764585	0.00495002	0.00423689	0.00424751	0.00362987	0.00343948	0.00324964	0.00278652	0.00268311	0.00247097	0	0	0	0	0	0	0	0	0	0	0	0	0	0	0	0	0	0	0
PJY1-04	0.0466413	0.0445506	0.0424659	0.0403986	0.0383602	0.0363623	0.0344268	0.0325379	0.0297913	0.0280694	0.0264516	0.0249366	0.023485	0.0221324	0.0208182	0.0195704	0.0183827	0.0165474	0.0154102	0.0142582	0.0131038	0.0119536	0.0123516	0.011178	0.010014	0.00991251	0.00884898	0.00541127	0.00457272	0.00445728	0.00382143	0.00410377	0.0035881	0.00386227	0	0	0	0	0	0	0	0	0	0	0	0	0	0	0
PJY1-05	0.0284682	0.0273603	0.0262758	0.0253599	0.0243289	0.0234363	0.0223724	0.021252	0.020078	0.0174578	0.0162722	0.0151005	0.0139617	0.012875	0.0131257	0.0121689	0.0115078	0.0112625	0.0106034	0.0100106	0.00949156	0.00898717	0.00636161	0.00581598	0.00522838	0.00487217	0.00474146	0.0045279	0.00421588	0.00383077	0.00374703	0.00338568	0	0	0	0	0	0	0	0	0	0	0	0	0	0	0	0	0
PJY1-06	0.0268098	0.0267314	0.0266342	0.0265047	0.0263292	0.026094	0.0257713	0.0253479	0.0248313	0.0242368	0.0235978	0.0229371	0.0222873	0.0216663	0.0211027	0.0206098	0.0236705	0.0234526	0.0233314	0.0232917	0.0232985	0.0233078	0.023272	0.023141	0.0229144	0.0225969	0.0222131	0.0218181	0.0214681	0.0212071	0.0210462	0.0209638	0.0209121	0.0208402	0.020696	0.0204464	0.0200689	0.0196002	0.0182808	0.0177492	0.0172577	0.0168423	0.0165422	0.0163708	0.016322	0.0163812	0.0165047	0.0166649	0.0168057
PJY1-08	0.00706564	0.00706573	0.00707071	0.00707833	0.00708634	0.00709248	0.00709357	0.00708756	0.00707233	0.0070466	0.00701769	0.00698381	0.00695014	0.00691584	0.00687096	0.00682714	0.00677614	0.00680977	0.0067549	0.0066937	0.00663348	0.00657467	0.00651853	0.00645947	0.00639187	0.00630099	0.00623297	0.00616874	0	0	0	0	0	0	0	0	0	0	0	0	0	0	0	0	0	0	0	0	0
PJY1-10	0.0508486	0.0485059	0.0462977	0.0442058	0.0422116	0.0366955	0.0348614	0.0346506	0.0328576	0.0310654	0.0304011	0.0287025	0.027288	0.0257249	0.0242585	0.0229084	0.0216444	0.0204533	0.0179046	0.0167737	0.0156307	0.014454	0.0132203	0.0139304	0.0126602	0.0114014	0.0101953	0.00618707	0.00524348	0.00533181	0.00561502	0.00500867	0.00447572	0.00423799	0.00393702	0.00383084	0	0	0	0	0	0	0	0	0	0	0	0	0
PJY1-11	0.0354728	0.0342889	0.0333383	0.0325857	0.0319962	0.0315345	0.0311428	0.0367251	0.0261213	0.0259378	0.0257448	0.0254873	0.0251187	0.0246474	0.0240601	0.0234199	0.02276	0.0221513	0.0217249	0.021441	0.0214408	0.0216947	0.0221096	0.0226366	0.0231497	0.0235313	0.0236504	0.0234698	0.0230241	0.0222904	0.0214473	0.0205605	0.019735	0.0191365	0.0186778	0.0184231	0.018305	0.0182776	0.0181879	0.0179819	0.0225434	0.0219949	0.0213565	0.0207	0.0200287	0.0194534	0.0189555	0.0185687	0.018272
PJY1-12	0	0	0	0	0	0	0	0	0	0	0	0	0	0	0	0	0	0	0	0	0	0	0	0	0	0	0	0	0	0	0	0	0	0	0	0	0	0	0	0	0	0	0	0	0	0	0	0	0
PJY1-13	0	0	0	0	0	0	0	0	0	0	0	0	0	0	0	0	0	0	0	0	0	0	0	0	0	0	0	0	0	0	0	0	0	0	0	0	0	0	0	0	0	0	0	0	0	0	0	0	0
PJY1-14	0.0479222	0.0472175	0.0465929	0.0460395	0.0445308	0.0440975	0.0437154	0.0433738	0.043046	0.0427015	0.0423474	0.0419421	0.0415017	0.0410342	0.0405507	0.0400655	0.0395961	0.0386804	0.0382274	0.0377886	0.0373445	0.0368872	0.0364088	0.0359187	0.0380323	0.0375408	0.0370774	0.0366598	0.0362397	0.0358464	0.0354429	0.0350214	0.0345739	0.0340924	0.0335865	0.0330945	0.0326064	0.032149	0.031706	0.0313204	0.0309887	0.0295586	0.0293621	0.0291929	0.0290677	0.0289373	0.0287557	0.0285202	0.0281862
PJY1-15	0	0	0	0	0	0	0	0	0	0	0	0	0	0	0	0	0	0	0	0	0	0	0	0	0	0	0	0	0	0	0	0	0	0	0	0	0	0	0	0	0	0	0	0	0	0	0	0	0
PJY1-16	0.0392955	0.0374636	0.0356766	0.0339334	0.0322327	0.0305734	0.0319052	0.0259843	0.0244464	0.0229591	0.0215064	0.0200859	0.018698	0.017346	0.0188862	0.0175014	0.0161626	0.0148655	0.0102355	0.00919355	0.00827125	0.00747666	0.00757006	0.00695426	0.00638453	0.00701516	0.006417	0.00576223	0.00589358	0.0054542	0.00477864	0	0	0	0	0	0	0	0	0	0	0	0	0	0	0	0	0	0
PJY1-17	0.128125	0.122348	0.116893	0.115012	0.110779	0.105983	0.101353	0.0968558	0.094679	0.0902964	0.0778053	0.0737027	0.0719909	0.0678598	0.0670103	0.062861	0.0588129	0.0567909	0.0530007	0.0494517	0.0395205	0.0366471	0.0340022	0.0351057	0.0326174	0.030182	0.0303507	0.0278501	0.0166198	0.0143367	0.0151509	0.0130409	0.0124831	0.0119387	0.0111111	0.0108711	0	0	0	0	0	0	0	0	0	0	0	0	0
PJY1-20	0.0347127	0.0328357	0.0309187	0.0305262	0.0286493	0.026805	0.0250398	0.0233566	0.021763	0.016476	0.0150784	0.0137463	0.0124926	0.0113096	0.0120553	0.0109339	0.00985835	0.0100963	0.00906829	0.00809529	0.00767772	0.00694584	0.00728309	0.00655079	0.00617966	0.00562983	0	0	0	0	0	0	0	0	0	0	0	0	0	0	0	0	0	0	0	0	0	0	0
PJY1-21	0.0180694	0.01779	0.0175283	0.0172809	0.0170444	0.0181109	0.0172735	0.0171455	0.0170152	0.016881	0.0167427	0.0166034	0.0164601	0.0163115	0.0161569	0.0159958	0.0158258	0.0156498	0.0154698	0.0152894	0.0151117	0.0149432	0.0147846	0.0146374	0.0145021	0.0143767	0.0142578	0.0141428	0.0140284	0.0139112	0.0137883	0.0136616	0.0135298	0.013392	0.0132469	0.0130956	0.0129367	0.0127709	0.0125994	0.0124233	0.0122459	0.0120738	0.0119085	0.0115087	0.0113675	0.0112387	0.0111197	0.0110112	0.0106209
PJY1-22	0.0287571	0.0281632	0.0265454	0.0250383	0.0236281	0.0239516	0.0228926	0.0217007	0.0205376	0.02023	0.0138633	0.012874	0.0118704	0.0108601	0.0113103	0.010236	0.0100236	0.00899139	0.00934615	0.00840629	0.00781849	0.00734766	0.00725521	0	0	0	0	0	0	0	0	0	0	0	0	0	0	0	0	0	0	0	0	0	0	0	0	0	0
PJY1-23	0.0135981	0.0130136	0.01223	0.0134625	0.0123228	0.0110949	0.0110214	0.00970404	0.00845213	0.00775303	0.00688313	0.0062935	0.00546567	0	0	0	0	0	0	0	0	0	0	0	0	0	0	0	0	0	0	0	0	0	0	0	0	0	0	0	0	0	0	0	0	0	0	0	0
PJY1-25	0.0768132	0.0733998	0.0701571	0.0670651	0.0573595	0.0571854	0.0544987	0.0545226	0.0518808	0.0492833	0.0474364	0.0448885	0.036994	0.0346606	0.03241	0.0324494	0.030346	0.0283314	0.026399	0.0245423	0.0227364	0.0240791	0.0223328	0.0206108	0.012199	0.0124203	0.010891	0.0113385	0.00990321	0.0101435	0.00886095	0.0078843	0.00730835	0	0	0	0	0	0	0	0	0	0	0	0	0	0	0	0
PJY1-27	0.0364328	0.0324665	0.0306856	0.0289854	0.0273572	0.0257923	0.0242785	0.0228068	0.0213744	0.023469	0.022084	0.0207378	0.0187517	0.0175252	0.0163559	0.0152435	0.0141814	0.0104981	0.00953204	0.00859577	0.00767866	0.00864788	0.00775637	0.00688127	0.00603149	0.00584041	0.00508403	0.00445422	0	0	0	0	0	0	0	0	0	0	0	0	0	0	0	0	0	0	0	0	0
PJY1-28	0.033843	0.0323766	0.0309229	0.029486	0.0287854	0.0273724	0.0237121	0.0224147	0.0211638	0.0199479	0.0187984	0.0176888	0.0166475	0.0156363	0.0164803	0.0154176	0.0143593	0.0132719	0.0121952	0.00907653	0.00809118	0.00715156	0.006277	0.00593776	0.00517771	0.00544499	0.00474473	0.00446358	0.00444964	0.00387475	0.00353424	0	0	0	0	0	0	0	0	0	0	0	0	0	0	0	0	0	0
PJY1-30	0.0142571	0.0134879	0.0127709	0.013308	0.0126323	0.0119619	0.0112864	0.0125692	0.0117236	0.010823	0.0106219	0.00967718	0.0093994	0.00839665	0.00803382	0.00712619	0	0	0	0	0	0	0	0	0	0	0	0	0	0	0	0	0	0	0	0	0	0	0	0	0	0	0	0	0	0	0	0	0
PJY1-31	0.0815707	0.0774293	0.0748173	0.0709671	0.0672002	0.0635057	0.0598705	0.0562789	0.052697	0.0491349	0.0396685	0.0363201	0.0330981	0.0300687	0.027236	0.0245669	0.0260808	0.0236321	0.0212079	0.0211214	0.0187489	0.0205286	0.0182754	0.0161706	0.014961	0	0	0	0	0	0	0	0	0	0	0	0	0	0	0	0	0	0	0	0	0	0	0	0
PJY1-32	0.038163	0.037834	0.0359186	0.0340456	0.0322094	0.0304047	0.0286107	0.0222734	0.0206228	0.0189759	0.0174217	0.015954	0.0145514	0.0132217	0.0147318	0.0133549	0.0120204	0.0117821	0.0103956	0.0113973	0.009973	0.00888701	0	0	0	0	0	0	0	0	0	0	0	0	0	0	0	0	0	0	0	0	0	0	0	0	0	0	0
[truncated: 5,000 more columns]
